# Supplementary material for: Temperature-Dependent Superplasticity and Strengthening in CoNiCrFeMn High Entropy Alloy Nanowires Using Atomistic Simulations
Source: Nanomaterials (Basel). 2021 Aug 19;11(8):2111. doi: 10.3390/nano11082111 (PMC8398136; doi:10.3390/nano11082111)
Supplement: Supplementary file 1 [file nanomaterials-11-02111-s001.zip]

Archive with 2 entries (2 files):
- Video_S1.mp4
- Video_S2.mp4
